# Supplementary material for: Optimization of arc quenching parameters for enhancing surface hardness and line width in S45C steel using Taguchi method
Source: PLoS One. 2024 Dec 2;19(12):e0314648. doi: 10.1371/journal.pone.0314648 (PMC11611132; doi:10.1371/journal.pone.0314648)
Supplement: S1 Table — The hardness measurements were conducted on the HR-150A Rockwell hardness tester. (XLSX) [file pone.0314648.s010.xlsx]

## Sheet: Sheet1
										Hardness parameters of 27 samples after electric arc quenching (HV)
										Sample No.	Position 1	Position 2	Position 3	Position 4	Position 5	Position 6	Position 7	Position 8	Position 9	Position 10	The average hardness
										1	250.5	248.5	252	252.5	253.5	248.5	249	248.5	248	249	250
										2	303	303.5	306	305	306.5	304	305.5	306	305	305.5	305
										3	249.5	248.5	248	247	250	251	248	250	248.5	249.5	249
										4	297	296.5	296.5	295.5	296	297.5	296.5	295.5	294	295	296
										5	365.5	376.5	366.5	363.5	364.5	363	365	366	365	364.5	366
										6	420	419	419.5	418.5	417	416	417.5	416.5	419	417	418
										7	210.5	211	209.5	208	207.5	208.5	207.5	210.5	208.5	208.5	209
										8	386	386.5	385	383	383.5	385	386	384	385.5	385.5	385
										9	375	375.5	376	374.5	376	378	376.5	376.5	377	375	376
										10	310	311	312.5	313.5	314	312	311	314	311	311	312
										11	302	305	305.5	306	303.5	303.5	302.5	305	303.5	303.5	304
										12	344.5	345	343.5	346	347.5	344.5	347.5	346.5	348	347	346
										13	332.5	333.5	335	336.5	334.5	333.5	333	335	333.5	333	334
										14	305.5	307.5	308	308.5	306.5	305.5	308.5	306.5	306.5	307	307
										15	377	376	377	375.5	374.5	376.5	375.5	374.5	377.5	376	376
										16	212.5	215.5	215	216.5	217	214.5	215	214	216.5	213.5	215
										17	332.5	332.5	333	334.5	335	334	332.5	332	332	332	333
										18	388	388.5	389	387.5	386.5	389	390.5	391.5	390.5	389	389
										19	346	346.5	345.5	342.5	343.5	342.5	343.5	342	343.5	344.5	344
										20	365	365.5	365.5	364.5	364.5	365	364	365	365	366	365
										21	335.5	335.5	336	334.5	334.5	336	337.5	337	337.5	336	336
										22	290.5	291.5	288.5	287.5	288	291.5	290.5	287	288	287	289
										23	410.5	411	409	408.5	407.5	408.5	407.5	407	410.5	410	409
										24	330	326.5	328.5	326.5	326	326.5	326.5	326	326.5	327	327
										25	388	388.5	386.5	387.5	386	386.5	388.5	386.5	385.5	386.5	387
										26	287.5	287	287.5	285.5	284.5	285.5	285	286	285	286.5	286
										27	300	295.5	298.5	297.5	298.5	297	298.5	299.5	297.5	297.5	298
